# Supplementary material for: Effect of Dietary Supplemented with Mulberry Leaf Powder on Growth Performance, Serum Metabolites, Antioxidant Property and Intestinal Health of Weaned Piglets
Source: Antioxidants (Basel). 2023 Jan 28;12(2):307. doi: 10.3390/antiox12020307 (PMC9952558; doi:10.3390/antiox12020307)
Supplement: Supplementary file 1 [file antioxidants-12-00307-s001.zip]

Archive with 1 entries (1 files):
- antioxidants-2129844-Supplementary material.pdf
